# Supplementary material for: Understanding the Residence Time Distribution in a Transient Inline Spiking System: Modeling, Experiments, and Simulations
Source: Membranes (Basel). 2023 Mar 25;13(4):375. doi: 10.3390/membranes13040375 (PMC10143522; doi:10.3390/membranes13040375)
Supplement: Supplementary file 1 [file membranes-13-00375-s001.zip]

Archive with 1 entries (1 files):
- membranes-2290612-supplementary.pdf
